# Supplementary material for: Emulsification Characteristics of Insoluble Dietary Fibers from Pomelo Peel: Effects of Acetylation, Enzymatic Hydrolysis, and Wet Ball Milling
Source: Foods. 2024 Feb 19;13(4):624. doi: 10.3390/foods13040624 (PMC10888415; doi:10.3390/foods13040624)
Supplement: Supplementary file 1 [file foods-13-00624-s001.zip]

Archive with 1 entries (1 files):
- foods-2838884-supplementary.pdf
